# Supplementary material for: High-resolution gridded soil moisture and soil temperature datasets for the Indian monsoon region
Source: Sci Data. 2018 Nov 20;5:180264. doi: 10.1038/sdata.2018.264 (PMC6244185; doi:10.1038/sdata.2018.264)
Supplement: Supplementary file 1 [file sdata2018264-isa1.zip]

Archive with 3 entries (3 files):
- i_Investigation.txt
- s_Niyogi030B_study.txt
- a_Niyogi030B_assay.txt
