# Supplementary material for: High-resolution gridded soil moisture and soil temperature datasets for the Indian monsoon region
Source: Sci Data. 2018 Nov 20;5:180264. doi: 10.1038/sdata.2018.264 (PMC6244185; doi:10.1038/sdata.2018.264)
Supplement: Supplementary file 1 [file sdata2018264-isa1.zip › i_Investigation.txt]

# Investigation File generated for Scientific Data with Investigation File Authoring Tool version 0.1.0 on 19/10/2018 - This metadata file is CC0
ONTOLOGY SOURCE REFERENCE
Term Source Name	GAZ	ENVO	ERO	OBI	EFO	IDO
Term Source File	http://data.bioontology.org/ontologies/GAZ	http://data.bioontology.org/ontologies/ENVO	http://data.bioontology.org/ontologies/ERO	http://data.bioontology.org/ontologies/OBI	http://data.bioontology.org/ontologies/EFO	http://data.bioontology.org/ontologies/IDO
Term Source Version	$Revision: 1.512 $		2013-08-02	2014-08-18		2017-11-03
Term Source Description	Gazetteer	Environment Ontology	Eagle-I Research Resource Ontology	Ontology for Biomedical Investigations	Experimental Factor Ontology	Infectious Disease Ontology
INVESTIGATION
Investigation Identifier
Investigation Title
Investigation Description
Investigation Submission Date
Investigation Public Release Date
INVESTIGATION PUBLICATIONS
Investigation PubMed ID
Investigation Publication DOI
Investigation Publication Author List
Investigation Publication Title
Investigation Publication Status
Investigation Publication Status Term Accession Number
Investigation Publication Status Term Source REF
INVESTIGATION CONTACTS
Investigation Person Last Name
Investigation Person Mid Initials
Investigation Person First Name
Investigation Person Address
Investigation Person Phone
Investigation Person Fax
Investigation Person Email
Investigation Person Affiliation
Investigation Person Roles
Investigation Person Roles Term Accession Number
Investigation Person Roles Term Source REF
STUDY
Study Identifier	10.1038/sdata.2018.264
Study Title	High-resolution gridded soil moisture and soil temperature datasets for the Indian monsoon region
Study Submission Date	24/01/2018
Study Public Release Date	20/11/2018
Study Description	http://www.nature.com/articles/sdata2018264#abstract
Study File Name	s_Niyogi030B_study.txt
Comment[Subject Keywords]	//;/;/;//
Comment[Manuscript Licence]	CC BY-4.0
Comment[Experimental Metadata Licence]	CC0
Comment[Supplementary Information File Name]		Supplementary information	Supplementary Table
Comment[Supplementary Information File Type]	x-zip-compressed	vnd.openxmlformats-officedocument.wordprocessingml.document	vnd.openxmlformats-officedocument.wordprocessingml.document
Comment[Supplementary Information File URL]	http://www.nature.com/articles/sdata2018264#supplementary-information	http://www.nature.com/articles/sdata2018264#supplementary-information	http://www.nature.com/articles/sdata2018264#supplementary-information
Comment[Data Repository]	figshare
Comment[Data Record Accession]	doi:10.6084/m9.figshare.6884657
Comment[Data Record URI]	https://doi.org/10.6084/m9.figshare.6884657
STUDY DESIGN DESCRIPTORS
Study Design Type	data integration objective	longitudinal data analysis	observational design
Study Design Type Term Accession Number	ERO:0100092	OBI:0200082	http://www.ebi.ac.uk/efo/EFO_0000629
Study Design Type Term Source REF	ERO	OBI	EFO
STUDY PUBLICATIONS
Study PubMed ID
Study Publication DOI
Study Publication Author List
Study Publication Title
Study Publication Status
Study Publication Status Term Accession Number
Study Publication Status Term Source REF
STUDY FACTORS
Study Factor Name	year
Study Factor Type	temporal_interval
Study Factor Type Term Accession Number	http://www.ifomis.org/bfo/1.1/span#TemporalInterval
Study Factor Type Term Source REF	IDO
STUDY ASSAYS
Study Assay Measurement Type	soil
Study Assay Measurement Type Term Accession Number	ENVO:00001998
Study Assay Measurement Type Term Source REF	OBI
Study Assay Technology Type	digital curation
Study Assay Technology Type Term Accession Number	OBI:0302914
Study Assay Technology Type Term Source REF	OBI
Study Assay Technology Platform	""
Study Assay File Name	a_Niyogi030B_assay.txt
STUDY PROTOCOLS
Study Protocol Name	Work flow for generation of the data	Land data assimilation system
Study Protocol Type	data acquisition	data transformation
Study Protocol Type Term Accession Number	ERO:0000387	OBI:0200000
Study Protocol Type Term Source REF	ERO	ERO
Study Protocol Description		
Study Protocol URI	""	""
Study Protocol Version		
Study Protocol Parameters Name	""	""
Study Protocol Parameters Name Term Accession Number	""	""
Study Protocol Parameters Name Term Source REF	""	""
Study Protocol Components Name	""	""
Study Protocol Components Type	""	""
Study Protocol Components Type Term Accession Number	""	""
Study Protocol Components Type Term Source REF	""	""
STUDY CONTACTS
Study Person Last Name	Nayak	Osuri	Sinha	Nadimpalli	Mohanty	Chen	Rajeevan	Niyogi
Study Person First Name	H. P.	K. K.	Palash	Raghu	U. C.	Fei	M.	D.
Study Person Mid Initials								
Study Person Email	""	""	""	""	""	""	""	dniyogi@purdue.edu
Study Person Phone								
Study Person Fax								
Study Person Address								
Study Person Affiliation	School of Earth Ocean and Climate Sciences, Indian Institute of Technology, Bhubaneswar, Odisha – 752050, India	Department of Earth and Atmospheric Sciences, National Institute of Technology, Rourkela, Odisha – 769 008, India	School of Earth Ocean and Climate Sciences, Indian Institute of Technology, Bhubaneswar, Odisha – 752050, India	School of Earth Ocean and Climate Sciences, Indian Institute of Technology, Bhubaneswar, Odisha – 752050, India	School of Earth Ocean and Climate Sciences, Indian Institute of Technology, Bhubaneswar, Odisha – 752050, India	National Center of Atmospheric Research, Boulder, Colorado 80301, USA	Ministry of Earth Sciences, Prithvi Bhavan, Lodhi Road, New Delhi- 110003, India	Department of Agronomy and Department of Earth, Atmospheric, and Planetary Sciences, Purdue University, West Lafayette, IN47907, USA
Study Person Roles								
Study Person Roles Term Accession Number								
Study Person Roles Term Source REF								
Comment[Study Person ORCID]								
Comment[Funder]								
Comment[FundRef ID]								
Comment[Funder Term Source REF]								
Comment[Grant Identifier]								
