# Supplementary material for: High-resolution gridded soil moisture and soil temperature datasets for the Indian monsoon region
Source: Sci Data. 2018 Nov 20;5:180264. doi: 10.1038/sdata.2018.264 (PMC6244185; doi:10.1038/sdata.2018.264)
Supplement: Supplementary file 1 [file sdata2018264-isa1.zip › s_Niyogi030B_study.txt]

Source Name	Characteristics[geographical location]	Term Source REF	Term Accession Number	Characteristics[environment type]	Term Source REF	Term Accession Number	Protocol REF	Sample Name	Factor Value[year]
MERRA	India	GAZ	GAZ:00002839	terrestrial environmental zone	ENVO	ENVO:01001199	Work flow for generation of the data	MERRA forcing parameters	2001/2014
MERRA2	India	GAZ	GAZ:00002839	terrestrial environmental zone	ENVO	ENVO:01001199	Work flow for generation of the data	MERRA2 forcing parameters	2001/2014
ERA- INTERIM	India	GAZ	GAZ:00002839	terrestrial environmental zone	ENVO	ENVO:01001199	Work flow for generation of the data	ERA- INTERIM forcing parameters	2001/2014
NCEP-CFSR	India	GAZ	GAZ:00002839	terrestrial environmental zone	ENVO	ENVO:01001199	Work flow for generation of the data	NCEP-CFSR forcing parameters	2001/2014
GLDAS	India	GAZ	GAZ:00002839	terrestrial environmental zone	ENVO	ENVO:01001199	Work flow for generation of the data	GLDAS forcing parameters	2001/2014
