# Supplementary material for: High-resolution gridded soil moisture and soil temperature datasets for the Indian monsoon region
Source: Sci Data. 2018 Nov 20;5:180264. doi: 10.1038/sdata.2018.264 (PMC6244185; doi:10.1038/sdata.2018.264)
Supplement: Supplementary file 1 [file sdata2018264-isa1.zip › a_Niyogi030B_assay.txt]

Sample Name	Protocol REF	Assay Name	Raw Data File	Comment[Data Repository]	Comment[Data Record Accession]	Comment[Data Record URI]
MERRA forcing parameters	Land data assimilation system	MERRA forcing parameters inputs to soil moisture and temperature data for Indian Monsoon Region 2001 to 2014	SMST_monsoon_2001_2014.tar.bz2	figshare	10.6084/m9.figshare.6884657	https://doi.org/10.6084/m9.figshare.6884657
MERRA2 forcing parameters	Land data assimilation system	MERRA2 forcing parameters inputs to soil moisture and temperature data for Indian Monsoon Region 2001 to 2014	SMST_monsoon_2001_2014.tar.bz2	figshare	10.6084/m9.figshare.6884657	https://doi.org/10.6084/m9.figshare.6884657
ERA- INTERIM forcing parameters	Land data assimilation system	ERA- INTERIM forcing parameters inputs to soil moisture and temperature data for Indian Monsoon Region 2001 to 2014	SMST_monsoon_2001_2014.tar.bz2	figshare	10.6084/m9.figshare.6884657	https://doi.org/10.6084/m9.figshare.6884657
NCEP-CFSR forcing parameters	Land data assimilation system	NCEP-CFSR forcing parameters inputs to soil moisture and temperature data for Indian Monsoon Region 2001 to 2014	SMST_monsoon_2001_2014.tar.bz2	figshare	10.6084/m9.figshare.6884657	https://doi.org/10.6084/m9.figshare.6884657
GLDAS forcing parameters	Land data assimilation system	GLDAS forcing parameters inputs to soil moisture and temperature data for Indian Monsoon Region 2001 to 2014	SMST_monsoon_2001_2014.tar.bz2	figshare	10.6084/m9.figshare.6884657	https://doi.org/10.6084/m9.figshare.6884657
